# Supplementary material for: Transient elastography score is elevated during rheumatoid factor-positive chronic hepatitis C virus infection and rheumatoid factor decline is highly variable over the course of direct-acting antiviral therapy
Source: PLoS One. 2022 Apr 28;17(4):e0267512. doi: 10.1371/journal.pone.0267512 (PMC9049346; doi:10.1371/journal.pone.0267512)
Supplement: S1 Data — (XLSX) [file pone.0267512.s001.xlsx]

## Sheet: Data
PID	Mortality	RF Status	BMI wk0	RF wk0	RF wk4	RF wk8	RF wk24	RF wk70+	Age wk0	Sex	Race	Smoking history	Fibroscan wk0	HCC	Hypertension	Statin use	Rheumatoid Arthritis	Diabetes Mellitus	AST wk0	AST wk4	AST wk8	AST SVR12	AST wk70+	ALT wk0	ALT wk4	ALT wk8	ALT SVR12	ALT wk70+	PLT wk0	PLT wk4	PLT wk8	PLT wk12	PLT SVR12	PLT wk70+	ALB wk0	ALB wk4	ALB wk8	ALB SVR12	ALB wk70+	FIB-4 wk0	APRI wk0	APRI wk4	APRI wk8	APRI SVR12	HCV GT	HCV GT subtype	HCV VL wk0	HCV VL wk4	HCV VL wk8
P1	0	Negative	27.6	2.339	4.567	4.276	3.198		57	1	2	2	5.3	2	1	2	2	2	60	21	27	17		97	27	35	27		275	318	325		301		3.5	3.4	3.4	3.3		1.26272	0.545455	0.165094	0.207692	0.141196	1b		104729	0	0
P2	0	Negative	33.37	4.602	17.249	15.148	9.055		59	1	2	1	17.1	2	1	2	2	2	39	50	47	49		31	28	31	42		169	156	173		183		3.8	4.1	3.9	3.9		2.4454	0.576923	0.801282	0.679191	0.669399	1a		30788394	137	0
P3	0	Negative	38.19	6.114	5.987	5.563	9.363		62	1	1	2		2	1	2	2	2	102	47	49	47		79	37	38	44		100	87	88		106		3.3	3.2	3.4	3.3		7.11506	2.55	1.35057	1.39205	1.10849	1a		322215	0	0
P4	0	Negative	35.44	1.695	3.2	3.063	2.852		73	1	2	2	6.1	2	1	1	2	2	35	28	29			24	19	16			210	232	240		194		3.6	3.5	3.6			2.48351	0.416667	0.301724	0.302083	0	1b		179252	0	0
P5	0	Negative	34.58	6.756	4.095	3.737	2.277		64	1	2	2		2	1	1	2	1	87	31	30	23		100	47	26	31		187	177	187		156		3.5	3.1	3.5	3.4		2.97754	1.1631	0.437853	0.40107	0.36859	1b		445342	1	0
P6	0	Negative	34.14	1.774	1.828	1.85	2.206		61	1	2	2	6.1	2	2	2	2	1	28	13	23			55	41	40			194	208	237				4	3.7	3.6			1.18715	0.360825	0.15625	0.242616		1a		7918004	1	0
P7	0	Negative	29.16	3.008	2.82	2.833	2.682		32	1	1	1	4.9	2	2	2	2	2	27	51	22			40	35	23			273	307	275				4.3	4	4.3			0.500404	0.247253	0.415309	0.2		1a		5424730	0	0
P8	0	Negative	33.93	1.914	3.64	3.916	2.476		54	1	1	2	7.6	2	2	2	2	2	45	24	18	12		51	26	22	25		279	270	283		308		3.6	3.6	3.6	3.5		1.2196	0.403226	0.222222	0.159011	0.0974026	1a		780037	1	1
P9	0	Negative	31.16	9.452	16.084	12.347	7.673		57	1	2	2	5.4	2	1	1	2	2	30	24	26	37		37	15	16	18		231	228	235		244		3.4	3.7	3.6	3.4		1.21698	0.324675	0.263158	0.276596	0.379098	1a		7815512	0	0
P10	0	Negative	25.32	6.438	5.193	4.844	3.437		57	1	1	1	2.8	2	2	2	2	2	15	10	8	10		29	28	18	23		342	369	333		360		3.7	3.7	3.5	3.9		0.464238	0.109649	0.0677507	0.0600601	0.0694444	1a		6266550	0	0
P11	0	Persistent	21.66	25.314	61.157	42.132	53.127		67	1	2	1	8.1	2	2	1	2	1	43	20	19	18		56	20	21	19		188	174	186		220		3.4	3.3	3.2	3.5		2.04782	0.571809	0.287356	0.255376	0.204545	1a		6530280	1	0
P12	1	Non-persistent	27.28	26.848	11.157		11.597		70	1	2	2		1	2	2	2	2	115	51		76		69	29		52		49	57			55		2.1	2		2.4		19.7777	5.86735	2.23684		3.45455	1a		1348180	1	1
P13	0	Non-persistent	31.9	30.763	32.12	28.38	22.348	24.048	55	1	1	2		2	1	1	2	1		30	32	35	53		42	38	42	62	257	273	329		317		4.1	3.9	4	4	3.9			0.274725	0.243161	0.276025	1a		7527660	0	0
P14	0	Non-persistent	29.44	32.71	31.522	25.939	23.77		60	1	1	2	3.3	2	1	1	2	2	25	20	18	18		35	25	23	35		220	269	227	274			3.8	3.9	4.3	3.6		1.15248	0.284091	0.185874	0.198238		1a		2100474	1	0
P15	0	Non-persistent	28.2	33.249	31.167	24.428	15.284		64	1	1	1	27.7	1	1	2	2	2	138	53				198	77				115	144					3.7	3.7				5.45794	3	0.920139			1		5669780	1	0
P16	0	Non-persistent	30.5	33.4	19.242	21.754			55	1	1	2	6.6	2	1	1	2	2	31	21	14	21		43	28	31	28		338	363	320		377		3.8	3.7	3.9	3.9		0.769261	0.22929	0.144628	0.109375	0.139257	1a		11963955	0	0
P17	0	Non-persistent	38.38	33.486	34.729	29.735	21.403		64	1	2	1	8.7	2	1	2	2	2	139	25	22	21		139	23	19	14		155	174	166		178		3.4	3.5	3.3	3.6		4.86806	2.24194	0.359195	0.331325	0.294944	1a	1	2168660	0	0
P18	0	Non-persistent	24.57	34.008	20.292	13.072			62	1	2	1	6.4	2	1	2	2	2	30	25	22			29	20	23			274	331	303				3.9	3.8	3.6			1.26056	0.273723	0.188822	0.181518		1a		6650427	0	0
P19	0	Non-persistent	30.02	35.243	15.135		12.908		61	1	3	1	8	2	1	1	2	2	61	31		16		59	33		16		245	230			292		3.6	3.6		3.6		1.97728	0.622449	0.336957		0.136986	1a		794055	0	0
P20	0	Persistent	29.97	35.321	21.448		38.414	21.152	55	1	2	2	11.2	2	1	1	2	1		18	18	50	15		32	31	116	43	172	209	201		210	246	4.3	4.3	4.3	4.3	3.9			0.215311	0.223881	0.595238	1a		156057		0
P21	0	Non-persistent	33.09	35.583	21.506	18.442			56	1	2	2	4.4	2	1	1	2	2	33	21	22	28		47	31	30	32		312	313	319		280		3.6	3.7	3.9			0.86397	0.264423	0.167732	0.172414	0.25	1a		12182460	0	0
P22	0	Persistent	33.12	36.301			25.289	22.456	61	1	1	2	10.2	2	2	2	2	2	19	23	11	10	10	20	24	16	15	24	265	241	264		226	237	4.2	4.2	4.1	3.7	4.2	0.977963	0.179245	0.238589	0.104167	0.110619	1a		1642200	0	0
P23	0	Persistent	20.85	38.155	39.529	40.742	52.391		65	1	2	2	8.9	2	2	1	2	2	28	19	14	15		27	13	11	7		400	450	461		411		3.6	3.8	3.7	3.6		0.875648	0.175	0.105556	0.0759219	0.0912409	1b		1316753	0	0
P24	0	Persistent	28.41	38.346					65	1	4	2	9.3	2	1	1	2	1	68					149					219						3.8					1.65343	0.776256				indeterminate		189956
P25	0	Non-persistent	29.49	40.058	14.074				60	1	2	1	7.2	2	1	1	2	1	49	28				56	36				228	220		230			3.8	3.6				1.72313	0.537281	0.318182			1a		343864	0	0
P26	0	Persistent		40.077	38.251		33.996		73	1	2	1	5.8	2	1	1	2	2	51	18		16		70	19		23		287	263			272		3.8	3.7		3.7		1.55047	0.444251	0.171103		0.147059	1a		1238810	0	0
P27	0	Persistent	27.66	41.558					64	1	2	1	11.5	2	1	2	2	1	56	23				62	28				157	193					3.4	3.7				2.89916	0.89172	0.297927			1a		2961730	0	0
P28	0	Non-persistent	28.44	43.037	16.726	9.519		4.441	64	1	2	1	14.4	2	1	2	2	2	73	28	19	21		79	32	28	23		244	293	265				3.7	3.6	3.8	3.9		2.15427	0.747951	0.238908	0.179245		1b		13167127	1	0
P29	0	Non-persistent	29.29	46.055	38.587	12.084	16.65		57	1	2	2	17.7	2	1	1	2	1	59	21	25	23		70	35	29	29		153	215	209		157		3.7	3.8	3.6	3.5		2.62716	0.964052	0.244186	0.299043	0.366242	1b		9485830	0	0
P30	0	Non-persistent	24.05	47.098		46.709	23.611	16.22	67	1	2	1	3.4	2	1	2	2	2	34	24		31	21	30	20		33	25	201	143			162	158	3.4	3.8		3.8		2.06917	0.422886	0.41958		0.478395	1a		1172266	0	0
P31	0	Persistent	29.21	47.437	36.241	41.72			66	1	1	2	4.5	2	1	2	2	1	28	12		13		36	18		19		157	296		283			3.5	3.9				1.96178	0.44586	0.101351			1a		10663538	0	0
P32	0	Persistent	25.56	48.939	39.107	46.118	27.459	26.658	60	1	2	1	11.5	2	2	1	2	1	26	17		17		27	18		21		199	180			284	178	3.8	3.6		3.9	4	1.50865	0.326633	0.236111		0.149648	1b		1669582	0	0
P33	0	Persistent	27.88	51.386	45.241		32.562	30.563	55	1	2	2	6.1	2	1	2	2	2	48	41	26	22		50	39	27	25		239	289	271		272	318	3.7	3.4	3.5	3.7		1.56214	0.502092	0.354671	0.239852	0.202206	1b		773755	0	0
P34	1	Non-persistent	24.88	55.627	13.098	20.686			57	1	1	1	11.3	1	2	2	2	1	93	28	18			132	38	31			115	161	152				3.5	4.2	4.2			4.01211	2.02174	0.434783	0.296053		3		917166	1	0
P35	0	Persistent	27.63	60.964	59.105	61.639	59.326		66	1	1	2	14.5	2	1	1	2	2	66	24	39			80	36	30			177	203	232				3.6	3.6	3.8			2.7515	0.932203	0.295567	0.420259		1b		1223454	0	0
P36	0	Persistent	31.22	70.12	25.127	36.437	33.552	12.992	56	1	2	0	7.8	2	1	1	2	2	93	48	32	44	25	88	40	36	41	31	213	272	262		279	248	3.9	4.2	3.9	4.1	4.1	2.60645	1.09155	0.441176	0.305344	0.394265	4	2	1603020	1	0
P37	0	Persistent	37.02	71.653	35.588	31.23			67	1	1	2	7.7	2	1	1	2	1	84	21	16	19		105	24	21	26		107	125					3.6	4.1	3.6	3.8		5.13305	1.96262	0.42			1b		761532	0	0
P38	0	Persistent	28.93	86.288	65.626				58	1	2	2	5.8	2	1	2	2	2	31	15				39	15				181	169					3.5	3.5				1.59067	0.428177	0.221893			1a		5575027	1	0
P39	0	Persistent	37.97	98.641	53.587			39.984	59	1	2	2	9.1	2	1	1	2	2	73	37	32	28	30	58	25	15	14	21	162	159	174		182	159	3.7	3.8	3.5	4	3.7	3.49097	1.12654	0.581761	0.45977	0.384615	1b		2225709	0	0
P40	1	Persistent	40.5	132.53	536.56	272.98	132.728		70	1	1	1		2	1	1	2	1	67	35				36	22				57	67					3.4	3.1				13.7135	2.9386	1.30597			1b		1289820	1	0
P41	0	Persistent	29.92	133.518	61.527	42.861	34.106	20.727	53	1	2	1	19.4	1	1	1	2	1	69	19	20	17	15	127	22	23	19	27	129	151	133		163	131	3.2	3.2	3.2	3.2	3.4	2.51555	1.33721	0.31457	0.37594	0.260736	1a		2564443	0	0
P42	1	Persistent	23.87	162.878		253.689			63	1	2	1	29.1	2	1	2	2	2	26	21	14	15		42	20	20	20		189	257	260		265		4.1	4.4	3.8	4		1.3373	0.343915	0.20428	0.134615	0.141509	1a		195713	0	0
P43	1	Persistent	26.53	193.118	375.947		149.682		58	1	2	1		1	1	2	2	2	274	114		82		110	40		39		108	111			131		3.1	3.4		3.7		14.03	6.34259	2.56757		1.56489	1a		1854897	0	0
P44	0	Persistent	33.3	248.618					59	1	1	2	4.5	2	2	1	2	2	20					28					187						4.1					1.19251	0.26738				1a		5053784
P45	1	Persistent	21.2	279.761	128.238	115.444			52	1	1	1		2	2	2	2	2	93		52			63		37			67	89	96				2.9		3.1			9.09371	3.47015	0	1.35417		1a		43125	0	0
P46	0	Persistent	39.97	314.405	65.378	46.013	28.061	19.497	59	1	2	0		2	1	1	2	1	143	25	24	27		154	24	21	23		177	194	208		224		3.6	3.4	3.7	3.7		3.84109	2.01977	0.322165	0.288462	0.301339	1b		1227500	0
P47	0	Persistent	31.39	356.033	42.207	61.799	36.732	38.811	54	1	2	2	19.8	2	2	2	2	2	44	26	36	27	27	66	36	31	30	36	262	296	279		258	257	3.8	3.9	4.2	3.7	3.8	1.11628	0.419847	0.219595	0.322581	0.261628	1b		13392414	0	0
P48	0	Persistent	29.3	450.006	123.585	92.024	55.303	49.472	58	1	1	2	5.5	2	1	2	2	2	32	26	29	24	24	36	26	33	37	33	230	254	265		157	222	3.8	4	3.8	4	3.9	1.34493	0.347826	0.255906	0.273585	0.382166	1a		2828440	0	0
P49	0	Persistent	31.26	482.868					62	1	2	2	8.3	2	1	1	2	2	34					38					175						3.7					1.95407	0.485714				1a
P50	1	Persistent	43.75	552.48	114.415	95.862			55	1	1	1		2	2	2	2	1	18	21	19			16	18	14			87	94	82				3.7	3.8	3.9			2.84483	0.517241	0.558511	0.579268		2b
P51	0	Persistent	24.58	560.197	289.982	94.889	163.815	1441.08	62	1	2	2		2	1	1	2	1	34	27	38	23		62	32	32	30		147	291	150		144		4.1	4.2	4.1	4.3		1.8212	0.578231	0.231959	0.633333	0.399306	1b		3315593	0	0
P52	0	Persistent	31.39	703.258	314.035	272.182	236.165	341.676	55	1	2	1	18.4	2	1	1	2	1	119	33	26	21	26	144	46	40	23	47	161	188	274		186	230	3.4	3.4	3.3	3.3	3.7	3.38768	1.84783	0.43883	0.237226	0.282258	1a		1856403	1	0
P53	0	Persistent	20.54	1226.68	154.133	166.537			64	1	2	1	10.3	2	1	1	2	1	102	24	31			93	30	33			76	116	127				3.5	3.3	3.7			8.90687	3.35526	0.517241	0.610236		1b		1355181	0	0
P54	0	Persistent	28.79	1690.02		192.944	143.461		33	2	1	1		2	2	2	2	2	41	20	15	14		54	11	15	19		327	355	350		333		4.4	4.3	4.1	4.1		0.563058	0.313456	0.140845	0.107143	0.105105	1a		249127	1	0
[truncated: 2 more columns]

## Sheet: Definitions and Key
Time points
Wk0	Start (baseline values)
Wk4	Week 4
Wk8	Week 8
SVR12	Week 24 (12 weeks post-therapy completion)
Wk70+	Weeka 70 to 158
RF	Rheumatoid Factor
BMI	Basal Metabolic Index
HCC	Hepatocellular carcinoma
AST	Aspartate aminotransferase
ALT	Alanine aminotransferase
PLT	Platelet count
ALB	Albumin level
HCV GT	HCV Genotype
HCV VL	HCV viral load
APRI	Aspartate aminotransferase to platelet ratio index
FIB-4	Fibrosis 4 index
Mortality	0 - alive; 1 - dead
Sex	1 - male; 2 - female
Race	1 - white; 2 - black; 3 - hispanic; 4 - asian
Smoking history	0 - never smoked; 1- currently smoking; 2 - previously smoked
Hypertension	1 - yes; 2 - no
Statin use	1 - yes; 2 - no
Rheumatoid Arthritis	1 - yes; 2 - no
Diabetes Mellitus	1 - yes; 2 - no
HCV GT subtype	1 - A; 2 - B
